# Supplementary material for: The influence of a hot environment on physiological stress responses in exercise until exhaustion
Source: PLoS One. 2019 Feb 6;14(2):e0209510. doi: 10.1371/journal.pone.0209510 (PMC6364866; doi:10.1371/journal.pone.0209510)
Supplement: S1 File — (XLSX) [file pone.0209510.s001.xlsx]

## Sheet: FC e Tempo de Exercicio
	Freq Repouso				Freq Pos exercicio				Tempo 22	Tempo 40
	Rest22	Rest40			Ex22	Ex40		1	36	30
1	71	82		1	184	187		2	30	24
2	85	98		2	198	204		3	27	21
3	73	60		3	183	190		4	33	24
4	73	87		4	174	184		5	42	36
5	53	63		5	181	194		6	36	33
6	78	85		6	190	196		7	36	27
7	61	89		7	192	199		8	24	24
8	77	79		8	189	199		9	33	24
9	57	80		9	172	179
