# Supplementary material for: The influence of a hot environment on physiological stress responses in exercise until exhaustion
Source: PLoS One. 2019 Feb 6;14(2):e0209510. doi: 10.1371/journal.pone.0209510 (PMC6364866; doi:10.1371/journal.pone.0209510)
Supplement: S2 File — (XLSX) [file pone.0209510.s002.xlsx]

## Sheet: IGA
Rest22	Rest40	Ex22	Ex40	Post22	Post40
5.2	3.9	5.8	10	7.1	8.6
6.1	3.3	8.3	10.6		6.8
5.2	2.9	9.9	7.4	8.9	8.7
3.9			9.7	4.5	7.4
3.9	3.8	7.2	8	7.3	6.6
4.6	5.2	20	14.2	27.9	21.4
4.5	5	7.1	9.2	8.1	15.5
5.2	4.8	8.6	13.9	8.8	12.9

## Sheet: Cortisol
Rest22	Rest40	Ex22	Ex40	Post22	Post40
0.9	0.9	1.13	1.23	1.22	1.32
1	1	1.11	1.21	1.15	1.28
1.13	1.12	1.09	1.22	1.15	1.26
1.01	1.01	1.18	1.21	1.19	1.3
1.07	1.07	1.09	1.25	1.15	1.27
0.99	0.99	1.07	1.19	1.17	1.26
1.12	1.12	1.18	1.24	1.2	1.33
1.12	1.11	1.17	1.25	1.21	1.31

## Sheet: NO
Rest22	Rest40	Ex22	Ex40	Post22	Post40
89.96	113.15	138.65	176.23	178.23	159.35
96.05	129.23	169.79	218.36	223.01	256.23
87.26	103.12	173.33	235.29	212.15	289.37
93.71	119.25	151.22	198.22	141.26	241.34
97.98	98.89	238.36	301.38	173.48	315.78
151.03	124.32	229.22	312.45	232.34	326.12
82.38	99.26	154.36	234.12	198.27	275.18
81	105.21	105.01	184.29	198.45	289.26

## Sheet: Proteina
Rest22	Rest40	Ex22	Ex40	Post22	Post40
0.876	0.85	5.35	7.53	6.95	8.64
0.987	0.87	5.95	8.28		9.66
0.798	0.93	7.58	9.75	7.52	11.75
0.806	1.32	5.07	11.98	6.28	7.58
0.812	1.37	5.71	9.87	7.16	8.43
0.708	1.18	7.05	9.9	8.45	9.88
0.878	1.27	7.2	6.79	8.05	11.8
0.854	0.92	9.03	6.78	9.88	7.9
0.92	0.68	6.72	7.54	7.1	9.53

## Sheet: Lactato
Rest22	Rest40	Ex22	Ex40	Post22	Post40
1.09	0.85	7.82	6.95	8.64	5.35
1.02	0.87	9.72		9.66	5.95
1.2	0.93	11.66	7.52	11.75	7.58
1.17	1.32	8.43	6.28	6.58	5.07
1.1	1.37	8.06	7.16	7.43	5.71
1.41	1.18	9.85	8.45	9.88	7.05
1.31	1.27	11.68	8.05	11.8	7.2
0.99	0.92	8.85	9.88	7.9	9.03
1.44	0.68	9.06	7.1	9.53	6.72
