# Supplementary material for: The influence of a hot environment on physiological stress responses in exercise until exhaustion
Source: PLoS One. 2019 Feb 6;14(2):e0209510. doi: 10.1371/journal.pone.0209510 (PMC6364866; doi:10.1371/journal.pone.0209510)
Supplement: S3 File — (XLSX) [file pone.0209510.s003.xlsx]

## Sheet: Plan1
	Rest/22	Rest/40	Ex/22	Ex/40	Post/22	Post/40
	1542	1467	2498	2580	1255	2266
	1369	1534	2421	2810	2157	2667
	1233	1221	2398	2920	2354	2598
	1271	1334	2155	2734	1983	2254
	1583	1432	2197	2565	2217	2497
	1247	1301	1987	2596	1457	2158
	1355	1431	1571	1984	1621	1993
	1484	1125	2008	2905	1933	2155
